# Supplementary material for: Comparative Transcriptome Profile Analysis of Longissimus dorsi Muscle Tissues From Two Goat Breeds With Different Meat Production Performance Using RNA-Seq
Source: Front Genet. 2021 Jan 13;11:619399. doi: 10.3389/fgene.2020.619399 (PMC7838615; doi:10.3389/fgene.2020.619399)
Supplement: Supplementary File 1 — The up-regulated genes and down-regulated genes identified in ZB goats compared to LC goats. [file Table_1.XLSX]

## Sheet: up-regulated
Supplementary File 1. The up-regulated genes identified in ZB goats compared to LC goats
Gene ID	Gene name	FPKM-ZB goats	FPKM-LC goats	Fold change	log2 (Fold change)	FDR	Description
ncbi_102177858	LOC102177858	2.294	0.001	2294	11.1636	8.87289e-11	uncharacterized protein C1orf43 homolog
ncbi_108637852	LOC108637852	5.102	0.026	196.231	7.61641	0.0177534	2'-5'-oligoadenylate synthase 2-like
ncbi_102183897	PEBP1	44.086	0.326	135.233	7.0793	1.91209e-11	phosphatidylethanolamine binding protein 1
ncbi_102191280	LOC102191280	15.798	0.702	22.5043	4.49213	0.00823278	proline-rich receptor-like protein kinase PERK8
ncbi_102180782	BDNF	0.448	0.028	16	4	0.0116556	brain derived neurotrophic factor
ncbi_102175250	PLSCR5	0.22	0.014	15.7143	3.974	0.0205716	phospholipid scramblase family member 5
ncbi_102181350	CD5L	1.882	0.156	12.0641	3.59265	2.8635e-08	CD5 molecule like
ncbi_108636422	MX2	23.132	2.214	10.4481	3.38516	0.039474	MX dynamin like GTPase 2
ncbi_102188635	MX1	43.778	5.594	7.82588	2.96825	0.0219119	MX dynamin like GTPase 1
ncbi_102190983	LOC102190983	77.89	10.744	7.24963	2.85791	0.0182375	2'-5'-oligoadenylate synthase 1
ncbi_102169808	NR4A2	5.422	0.808	6.7104	2.7464	7.65758e-06	nuclear receptor subfamily 4 group A member 2
ncbi_102191571	NETO1	0.74	0.114	6.49123	2.69849	1.6747e-05	neuropilin and tolloid like 1
ncbi_102181327	CUX2	0.114	0.018	6.33333	2.66297	0.0192729	cut like homeobox 2
ncbi_102186577	ADGRE3	0.198	0.032	6.1875	2.62936	0.0208722	adhesion G protein-coupled receptor E3
ncbi_102168687	LOC102168687	39.73	6.536	6.07864	2.60375	0.0483989	interferon-induced protein with tetratricopeptide repeats 1
ncbi_102170379	CLDN4	1.01	0.17	5.94118	2.57075	2.73919e-06	claudin 4
ncbi_106503969	LOC106503969	1.962	0.356	5.51124	2.46238	0.0192411	serpin B6
ncbi_102172638	POSTN	1.198	0.218	5.49541	2.45823	0.00719435	periostin
MSTRG.15520	SMG1	0.448	0.088	5.09091	2.34792	0.00609037	PREDICTED: serine/threonine-protein kinase SMG1 [Capra hircus]
ncbi_102185230	IFI6	50.178	9.898	5.06951	2.34185	0.0365653	interferon alpha inducible protein 6
ncbi_102182346	FAM169B	0.13	0.026	5	2.32193	0.041501	family with sequence similarity 169 member B
MSTRG.7792	--	2.752	0.564	4.87943	2.28671	0.000129151	reverse transcriptase-like [Bos taurus]
ncbi_102185659	CLEC4F	1.59	0.37	4.2973	2.10343	0.0278116	C-type lectin domain family 4 member F
ncbi_102181404	SIGLEC1	2.92	0.728	4.01099	2.00396	0.036719	sialic acid binding Ig like lectin 1
ncbi_102181829	AK5	0.364	0.094	3.87234	1.95321	0.0133985	adenylate kinase 5
ncbi_102169889	LOC102169889	3.006	0.812	3.70197	1.88829	0.0134099	tripartite motif-containing protein 5
ncbi_108636207	LOC108636207	0.604	0.164	3.68293	1.88085	0.00793448	39S ribosomal protein L37, mitochondrial-like
ncbi_102188893	TEX14	0.224	0.064	3.5	1.80735	0.00693909	testis expressed 14, intercellular bridge forming factor
ncbi_102188998	IFI44L	4.836	1.394	3.46915	1.79458	0.00461688	interferon induced protein 44 like
ncbi_102177827	PAPD5	1.262	0.378	3.33862	1.73925	0.0484097	poly(A) RNA polymerase D5, non-canonical
ncbi_102182734	GALNT15	3.442	1.054	3.26565	1.70737	0.00116359	polypeptide N-acetylgalactosaminyltransferase 15
ncbi_102187024	ADRA2A	0.68	0.216	3.14815	1.6545	0.0162289	adrenoceptor alpha 2A
ncbi_106501751	LOC106501751	24.27	7.788	3.11633	1.63985	0.0103803	interferon-induced transmembrane protein 1-like
ncbi_102171521	EIF2AK2	2.362	0.766	3.08355	1.62459	0.0337423	eukaryotic translation initiation factor 2 alpha kinase 2
ncbi_102180780	RBM7	4.692	1.54	3.04675	1.60727	0.00225662	RNA binding motif protein 7
ncbi_102189175	RAP1GAP	0.198	0.066	3	1.58496	0.016476	RAP1 GTPase activating protein
ncbi_102179935	LOC102179935	6.146	2.15	2.8586	1.51531	0.036916	tripartite motif-containing protein 5
ncbi_102191654	SIK1	8.826	3.096	2.85078	1.51135	0.0226158	salt inducible kinase 1
ncbi_102186321	SDC4	58.088	21.16	2.74518	1.4569	0.0327241	syndecan 4
ncbi_102175609	FA2H	0.248	0.092	2.69565	1.43063	0.0437615	fatty acid 2-hydroxylase
ncbi_102183087	PAPPA2	0.314	0.12	2.61667	1.38773	0.036719	pappalysin 2
ncbi_100860876	RORC	3.244	1.246	2.60353	1.38047	0.0225792	RAR related orphan receptor C
ncbi_108635666	LOC108635666	0.868	0.334	2.5988	1.37785	0.0174786	MLV-related proviral Env polyprotein-like
ncbi_102169230	ASB14	1.572	0.62	2.53548	1.34226	0.00854994	ankyrin repeat and SOCS box containing 14
ncbi_102170626	TIGD4	0.848	0.336	2.52381	1.3356	0.0110988	tigger transposable element derived 4
ncbi_102185438	NR4A1	52.222	20.814	2.50898	1.3271	0.0133985	nuclear receptor subfamily 4 group A member 1
ncbi_102185379	PLAG1	0.17	0.068	2.5	1.32193	0.00823278	PLAG1 zinc finger
ncbi_102177668	RPRM	0.798	0.32	2.49375	1.31832	0.0134099	reprimo, TP53 dependent G2 arrest mediator candidate
MSTRG.14865	--	1	0.41	2.43902	1.2863	0.00762763	reverse transcriptase-like [Bos taurus]
ncbi_102169716	IER3	18.818	7.876	2.38928	1.25658	0.00605021	immediate early response 3
ncbi_102178979	SOCS2	7.912	3.354	2.35897	1.23816	0.030829	suppressor of cytokine signaling 2
ncbi_102180993	IFIT5	20.712	8.842	2.34246	1.22802	0.00965087	interferon induced protein with tetratricopeptide repeats 5
ncbi_102190844	HPCAL4	0.774	0.332	2.33133	1.22115	0.00655453	hippocalcin like 4
ncbi_108634020	LOC108634020	1.348	0.582	2.31615	1.21173	0.000963315	sorbin and SH3 domain-containing protein 1-like
ncbi_102169142	CISH	13.95	6.19	2.25363	1.17225	0.00116359	cytokine inducible SH2 containing protein
ncbi_102177882	FMN2	0.188	0.084	2.2381	1.16227	0.0343155	formin 2
ncbi_102191659	PIM1	9.556	4.272	2.23689	1.1615	0.0302601	Pim-1 proto-oncogene, serine/threonine kinase
ncbi_102189600	ZNFX1	31.718	14.194	2.23461	1.16002	0.014486	zinc finger NFX1-type containing 1
ncbi_102188649	CCDC146	1.724	0.774	2.22739	1.15535	9.86156e-05	coiled-coil domain containing 146
ncbi_102187789	BTG2	57.414	25.78	2.22708	1.15515	0.0365653	BTG anti-proliferation factor 2
MSTRG.14861	Pol	2.246	1.012	2.21937	1.15015	0.00059827	Retrovirus-related Pol polyprotein LINE-1 [Bos mutus]
ncbi_102190230	CDO1	1.648	0.746	2.20912	1.14347	0.0125795	cysteine dioxygenase type 1
ncbi_102180655	LOC102180655	43.548	19.718	2.20854	1.14309	0.0135669	interferon-induced transmembrane protein 3
ncbi_102174882	ACVR1C	2.392	1.086	2.20258	1.13919	0.0449772	activin A receptor type 1C
ncbi_102189753	LOC102189753	28.132	12.78	2.20125	1.13832	7.84085e-05	complement C4
MSTRG.14860	Pol	2.22	1.028	2.15953	1.11072	0.0101527	reverse transcriptase-like [Bos taurus]
ncbi_102176716	PRG4	4.044	1.874	2.15795	1.10966	0.0459	proteoglycan 4
ncbi_108634551	LOC108634551	0.492	0.228	2.15789	1.10962	0.0184915	oral-facial-digital syndrome 1 protein-like
ncbi_102188588	LOC102188588	43.22	20.128	2.14726	1.1025	0.00362206	complement C4-A
ncbi_102173525	MANEAL	2.75	1.288	2.13509	1.0943	0.00125599	mannosidase endo-alpha like
ncbi_102173837	LOC102173837	0.928	0.444	2.09009	1.06357	0.0344522	tubulin alpha-3 chain
MSTRG.12078	--	2.7	1.3	2.07692	1.05445	0.00282108	PREDICTED: EF-hand calcium-binding domain-containing protein 1-like isoform X3 [Ovis aries]
ncbi_102179898	CDKN1A	25.272	12.216	2.06876	1.04877	0.0491664	cyclin dependent kinase inhibitor 1A
ncbi_108634446	LOC108634446	0.488	0.236	2.0678	1.04809	0.0302568	protocadherin-11 X-linked
ncbi_102179340	TIGD7	0.612	0.296	2.06757	1.04793	0.000963315	tigger transposable element derived 7
ncbi_102188705	DUS1L	6.402	3.104	2.0625	1.04439	0.000701083	dihydrouridine synthase 1 like
ncbi_102170802	TRIM66	0.608	0.296	2.05405	1.03847	0.00643156	tripartite motif containing 66
MSTRG.1562	Eif4e2	2.654	1.326	2.00151	1.00109	0.0019126	translation initiation factor 4e [Homo sapiens]

## Sheet: down-regulated
Supplementary File 1. The down-regulated genes identified in ZB goats compared to LC goats
Gene ID	Gene name	FPKM-ZB goats	FPKM-LC goats	Fold change	log2 (Fold change)	FDR	Description
ncbi_100860915	ASIP	0.024	29.042	1210.08	-10.2409	9.97399e-21	agouti signaling protein
ncbi_102178315	LOC102178315	0.14	15.988	114.2	-6.83542	0.0300918	heat shock 70 kDa protein 1B
ncbi_102186409	LOC102186409	0.104	9.742	93.6731	-6.54956	0.0246909	60S ribosomal protein L17
ncbi_102186257	DNER	0.001	0.07	70	-6.12928	0.01795	delta/notch like EGF repeat containing
ncbi_102174631	HEPHL1	0.002	0.078	39	-5.2854	0.00241915	hephaestin like 1
ncbi_102169048	FAM64A	0.01	0.198	19.8	-4.30743	0.042344	family with sequence similarity 64 member A
ncbi_102182780	GZMM	0.026	0.408	15.6923	-3.97199	0.0302601	granzyme M
ncbi_108634850	LOC108634850	0.02	0.294	14.7	-3.87774	0.0434638	tumor necrosis factor receptor superfamily member 10B-like
ncbi_102170246	PRND	0.03	0.31	10.3333	-3.36923	0.030829	prion protein 2 (dublet)
ncbi_102168390	GZMA	0.054	0.47	8.7037	-3.12163	0.00241915	granzyme A
ncbi_102172544	CRHBP	0.04	0.312	7.8	-2.96347	0.0105537	corticotropin releasing hormone binding protein
ncbi_102182414	KCNF1	0.046	0.334	7.26087	-2.86014	0.0022256	potassium voltage-gated channel modifier subfamily F member 1
ncbi_102177030	TECTB	0.146	1.01	6.91781	-2.79032	0.00116359	tectorin beta
ncbi_102168674	CHRNG	0.134	0.854	6.37313	-2.672	0.00718565	cholinergic receptor nicotinic gamma subunit
ncbi_102184712	CTXN3	0.248	1.566	6.31452	-2.65867	0.0459	cortexin 3
ncbi_102191341	GNLY	1.236	7.66	6.19741	-2.63167	0.00282108	granulysin
ncbi_102178562	KLK7	0.336	2.072	6.16667	-2.62449	5.22603e-07	kallikrein related peptidase 7
MSTRG.11703	GZMH	0.238	1.456	6.11765	-2.61298	0.000395334	PREDICTED: granzyme H-like [Bos taurus]
ncbi_102180077	BIRC5	0.086	0.516	6	-2.58496	0.016476	baculoviral IAP repeat containing 5
ncbi_102184755	GSDMB	0.028	0.168	6	-2.58496	0.0433841	gasdermin B
ncbi_102178586	LOC102178586	1.396	8.184	5.86246	-2.55151	0.016476	histone H2A type 1
ncbi_102169566	CDCA3	0.106	0.54	5.09434	-2.3489	0.00793448	cell division cycle associated 3
ncbi_102188298	PPP2R2C	0.122	0.618	5.06557	-2.34073	0.0241731	protein phosphatase 2 regulatory subunit Bgamma
ncbi_102173405	LOC102173405	0.086	0.426	4.95349	-2.30844	0.0323682	putative dimethylaniline monooxygenase [N-oxide-forming] 6
ncbi_102187815	ATP2B2	0.118	0.582	4.9322	-2.30223	0.00613701	ATPase plasma membrane Ca2+ transporting 2
ncbi_102190951	CRLF1	0.188	0.918	4.88298	-2.28776	0.0047548	cytokine receptor like factor 1
ncbi_102177872	C1QTNF6	0.972	4.69	4.8251	-2.27056	1.6747e-05	C1q and tumor necrosis factor related protein 6
ncbi_102175978	HCST	0.26	1.184	4.55385	-2.18709	0.000776557	hematopoietic cell signal transducer
ncbi_102184618	KIF20A	0.168	0.762	4.53571	-2.18133	0.00643156	kinesin family member 20A
ncbi_102188950	GPX2	1.166	4.82	4.13379	-2.04747	0.00920564	glutathione peroxidase 2
ncbi_102186918	LOC102186918	0.298	1.21	4.0604	-2.02162	0.00364661	histone H1.1
ncbi_102177692	ZNF488	0.224	0.882	3.9375	-1.97728	0.0113503	zinc finger protein 488
ncbi_102176047	BUB1B	0.156	0.614	3.9359	-1.97669	0.00459508	BUB1 mitotic checkpoint serine/threonine kinase B
ncbi_102173834	LOC102173834	1.11	4.276	3.85225	-1.9457	0.000221566	granzyme H
ncbi_102185261	TNNT2	0.368	1.414	3.84239	-1.942	0.00852846	troponin T2, cardiac type
ncbi_102171434	LOC102171434	0.148	0.566	3.82432	-1.9352	0.000820936	two pore calcium channel protein 2
ncbi_102181383	LOC102181383	1.77	6.696	3.78305	-1.91955	0.000636301	histone H2A type 1
ncbi_102186410	CPXM1	3.278	12.398	3.78218	-1.91922	0.000312066	carboxypeptidase X, M14 family member 1
ncbi_102168428	LOC102168428	0.556	2.098	3.77338	-1.91586	0.0265276	serum amyloid A protein
ncbi_100860742	NOS2	0.21	0.788	3.75238	-1.90781	0.00948425	nitric oxide synthase 2
ncbi_102184380	CHRNA3	0.11	0.408	3.70909	-1.89107	0.0134099	cholinergic receptor nicotinic alpha 3 subunit
ncbi_102170625	ASPM	0.092	0.34	3.69565	-1.88583	0.00132121	abnormal spindle microtubule assembly
ncbi_102180845	LOC102180845	2.208	8.088	3.66304	-1.87304	0.00116359	histone H2B type 1
ncbi_102180420	DPEP2	0.274	0.998	3.64234	-1.86486	0.0448329	dipeptidase 2
ncbi_102188921	SLC16A9	0.108	0.392	3.62963	-1.85982	0.0302601	solute carrier family 16 member 9
ncbi_102179469	LOC102179469	0.636	2.306	3.62579	-1.85829	0.000820936	histone H2A type 1
ncbi_102185973	HPDL	0.19	0.68	3.57895	-1.83954	0.0120478	4-hydroxyphenylpyruvate dioxygenase like
ncbi_100860846	FABP3	19.114	67.984	3.55676	-1.83057	0.00601372	fatty acid binding protein 3
ncbi_102180554	LOC102180554	2.048	7.098	3.46582	-1.7932	0.00204424	histone H3
ncbi_102171483	CDC20	0.254	0.88	3.46457	-1.79268	0.024637	cell division cycle 20
ncbi_102172328	SNCG	0.672	2.296	3.41667	-1.77259	0.00298658	synuclein gamma
ncbi_108637133	FAM43B	0.466	1.588	3.40773	-1.76881	0.0411303	family with sequence similarity 43 member B
ncbi_102175414	TMEM8C	0.19	0.646	3.4	-1.76553	0.0464501	transmembrane protein 8C
ncbi_102177916	SLC9A5	0.336	1.1	3.27381	-1.71097	5.7522e-05	solute carrier family 9 member A5
ncbi_102180431	CIB2	23.774	76.51	3.21822	-1.68626	0.00490317	calcium and integrin binding family member 2
ncbi_102173733	FBN3	0.15	0.48	3.2	-1.67807	0.0498953	fibrillin 3
ncbi_102185371	RRM2	0.442	1.41	3.19005	-1.67358	0.0232038	ribonucleotide reductase regulatory subunit M2
ncbi_102185882	LOC102185882	1.396	4.442	3.18195	-1.66991	0.0225792	histone H3.1
ncbi_102186048	HIGD1B	1.582	4.942	3.12389	-1.64335	0.00282108	HIG1 hypoxia inducible domain family member 1B
ncbi_102188973	TOP2A	0.51	1.592	3.12157	-1.64227	0.0128919	topoisomerase (DNA) II alpha
ncbi_102190347	SLC7A10	0.978	3.052	3.12065	-1.64185	0.0205716	solute carrier family 7 member 10
ncbi_102183289	MKI67	0.33	1.028	3.11515	-1.6393	0.000485229	marker of proliferation Ki-67
ncbi_102184421	UHRF1	0.434	1.344	3.09677	-1.63077	3.06691e-07	ubiquitin like with PHD and ring finger domains 1
ncbi_102186490	DPYSL5	0.074	0.224	3.02703	-1.5979	0.0174786	dihydropyrimidinase like 5
ncbi_102190717	LOC102190717	0.72	2.142	2.975	-1.57289	0.00857361	lymphotactin
ncbi_102180682	TRDMT1	0.312	0.918	2.94231	-1.55695	0.0113503	tRNA aspartic acid methyltransferase 1
ncbi_102191093	PPP1R10	0.966	2.834	2.93375	-1.55274	0.00594671	protein phosphatase 1 regulatory subunit 10
ncbi_102171741	TM4SF18	0.65	1.89	2.90769	-1.53987	0.0170338	transmembrane 4 L six family member 18
ncbi_102181845	TBC1D10C	0.39	1.12	2.87179	-1.52195	0.0138343	TBC1 domain family member 10C
ncbi_102173884	CCDC80	34.25	98.168	2.86622	-1.51915	0.00513491	coiled-coil domain containing 80
ncbi_102174596	PLXDC1	2.008	5.75	2.86355	-1.5178	0.01795	plexin domain containing 1
ncbi_108633412	LOC108633412	1.564	4.478	2.86317	-1.51761	0.030829	histone H3.1
ncbi_102178401	COL6A6	2.538	7.174	2.82664	-1.49909	0.016476	collagen type VI alpha 6 chain
ncbi_102182472	ADAM12	0.412	1.152	2.79612	-1.48342	0.0437615	ADAM metallopeptidase domain 12
ncbi_102190407	TACC3	0.254	0.708	2.7874	-1.47892	0.00553788	transforming acidic coiled-coil containing protein 3
ncbi_102188332	ACCS	0.626	1.742	2.78275	-1.47651	0.000240561	1-aminocyclopropane-1-carboxylate synthase homolog (inactive)
ncbi_102188883	HCAR1	0.27	0.75	2.77778	-1.47393	0.0219119	hydroxycarboxylic acid receptor 1
ncbi_102183280	LOC102183280	6.48	17.874	2.75833	-1.4638	0.0022256	histone H2B type 1
ncbi_102181678	PCDHB7	0.294	0.804	2.73469	-1.45138	0.0280777	protocadherin beta 7
ncbi_108637396	LOC108637396	0.208	0.566	2.72115	-1.44422	0.0329636	uncharacterized LOC108637396
ncbi_102175220	GGT7	0.178	0.484	2.7191	-1.44313	0.0101665	gamma-glutamyltransferase 7
ncbi_102188727	THOC6	1.016	2.742	2.69882	-1.43233	0.000628882	THO complex 6
ncbi_102175058	NCAM2	0.348	0.926	2.66092	-1.41192	0.000997897	neural cell adhesion molecule 2
ncbi_102188590	PRUNE2	1.944	5.156	2.65226	-1.40722	0.0288174	prune homolog 2
ncbi_102180034	LOC102180034	5.974	15.812	2.6468	-1.40425	0.0139818	histone H2A type 1-D
ncbi_102182838	COL21A1	0.626	1.654	2.64217	-1.40172	0.000753615	collagen type XXI alpha 1 chain
ncbi_100860887	MSTN	2.284	6.034	2.64186	-1.40155	0.000312066	myostatin
ncbi_100860938	COL3A1	163.946	432.698	2.63927	-1.40014	0.049223	collagen type III alpha 1 chain
ncbi_106503041	OSBP2	0.332	0.872	2.62651	-1.39314	0.0288897	oxysterol binding protein 2
ncbi_102183017	FNDC5	1.244	3.262	2.62219	-1.39077	0.0459	fibronectin type III domain containing 5
ncbi_102191390	PAGR1	2.196	5.728	2.60838	-1.38315	0.0128547	PAXIP1 associated glutamate rich protein 1
ncbi_102189996	RBP1	2.488	6.468	2.59968	-1.37833	0.0136846	retinol binding protein 1
ncbi_102176813	INTU	0.216	0.548	2.53704	-1.34314	0.0125478	inturned planar cell polarity protein
ncbi_102183282	NHLRC1	1.182	2.992	2.5313	-1.33988	0.00588988	NHL repeat containing E3 ubiquitin protein ligase 1
ncbi_108636248	SPON2	1.14	2.868	2.51579	-1.33101	0.000997897	spondin 2
ncbi_100860969	GREM1	0.578	1.416	2.44983	-1.29268	0.0369612	gremlin 1, DAN family BMP antagonist
ncbi_102191187	TMEFF2	0.592	1.448	2.44595	-1.29039	0.0142789	transmembrane protein with EGF like and two follistatin like domains 2
ncbi_106502973	FNDC10	0.588	1.426	2.42517	-1.27809	0.01795	fibronectin type III domain containing 10
ncbi_102177338	LOXL2	3.262	7.898	2.42121	-1.27573	0.0128919	lysyl oxidase like 2
ncbi_102189546	AOAH	0.424	1.026	2.41981	-1.27489	0.01832	acyloxyacyl hydrolase
ncbi_108634846	LOC108634846	0.424	1.014	2.39151	-1.25792	0.0369612	collagen alpha-1(I) chain-like
ncbi_102187484	CAMK4	0.35	0.836	2.38857	-1.25615	0.000312066	calcium/calmodulin dependent protein kinase IV
ncbi_102182997	TPPP3	25.41	60.594	2.38465	-1.25378	0.000312066	tubulin polymerization promoting protein family member 3
ncbi_102177936	HHIPL1	0.852	2.016	2.3662	-1.24257	0.0295969	HHIP like 1
ncbi_102182704	EMILIN3	1.974	4.668	2.36474	-1.24168	0.030829	elastin microfibril interfacer 3
ncbi_102172412	RET	1.62	3.814	2.35432	-1.23531	0.0139818	ret proto-oncogene
ncbi_102186112	PCDH12	2.426	5.64	2.32481	-1.21712	0.0348614	protocadherin 12
ncbi_102181406	CRTAM	0.37	0.856	2.31351	-1.21009	0.0353775	cytotoxic and regulatory T-cell molecule
ncbi_102171134	CTSW	7.002	16.196	2.31305	-1.2098	0.000903144	cathepsin W
ncbi_102188850	FGF1	1.47	3.368	2.29116	-1.19608	0.000312066	fibroblast growth factor 1
ncbi_102176754	SOX8	0.812	1.858	2.28818	-1.1942	0.0205716	SRY-box 8
ncbi_102171802	KCNB1	1.924	4.366	2.26923	-1.1822	0.000661357	potassium voltage-gated channel subfamily B member 1
ncbi_100860833	MB	1847.48	4191.55	2.2688	-1.18193	0.00588988	myoglobin
ncbi_102191350	AHCY	15.29	34.498	2.25625	-1.17392	0.0160145	adenosylhomocysteinase
ncbi_102170404	RASL11B	0.446	1.006	2.25561	-1.17351	0.0138343	RAS like family 11 member B
ncbi_102172507	MRO	0.822	1.854	2.25547	-1.17343	0.016844	maestro
ncbi_100860800	SPARC	182.658	403.39	2.20844	-1.14303	0.000516617	secreted protein acidic and cysteine rich
ncbi_102181641	LOC102181641	3.804	8.396	2.20715	-1.14218	0.0482166	histone H3.1-like
ncbi_102185218	RHBDF2	2.164	4.772	2.20518	-1.14089	0.0260915	rhomboid 5 homolog 2
ncbi_102170843	2020-09-01	1.038	2.276	2.19268	-1.13269	0.022331	septin 1
ncbi_102170036	TEAD4	3.124	6.838	2.18886	-1.13018	0.00828801	TEA domain transcription factor 4
ncbi_100861301	PRKAG3	7.462	16.236	2.17582	-1.12156	0.01832	protein kinase AMP-activated non-catalytic subunit gamma 3
ncbi_102168628	ATOX1	8.834	19.204	2.17387	-1.12027	0.005284	antioxidant 1 copper chaperone
ncbi_102188759	ASF1B	0.44	0.948	2.15455	-1.10738	0.0498953	anti-silencing function 1B histone chaperone
ncbi_108637952	LOC108637952	73.566	157.556	2.1417	-1.09875	0.000776557	phosphatidylethanolamine-binding protein 1
ncbi_102177962	CD5	0.836	1.782	2.13158	-1.09192	0.00882327	CD5 molecule
ncbi_102171544	ANKRD13B	1.088	2.3	2.11397	-1.07996	0.000820936	ankyrin repeat domain 13B
ncbi_102177694	CD6	0.772	1.628	2.10881	-1.07643	0.00828801	CD6 molecule
ncbi_102184045	SMPX	94.348	197.44	2.09268	-1.06535	0.0251411	small muscle protein, X-linked
ncbi_102172907	TMSB10	144.896	294.762	2.0343	-1.02453	0.00806946	thymosin beta 10
ncbi_102177782	LGALS1	107.814	218.384	2.02556	-1.01832	0.0156148	galectin 1
ncbi_102182243	EXT2	2.444	4.948	2.02455	-1.0176	0.0288318	exostosin glycosyltransferase 2
ncbi_102187872	LOC102187872	21.848	44.022	2.01492	-1.01072	0.0344522	collagen alpha-1(V) chain
